# Supplementary material for: Differences in the Incidence of Hypotension and Hypertension between Sexes during Non-Cardiac Surgery: A Systematic Review and Meta-Analysis
Source: J Clin Med. 2024 Jan 24;13(3):666. doi: 10.3390/jcm13030666 (PMC10856734; doi:10.3390/jcm13030666)
Supplement: Supplementary file 1 [file jcm-13-00666-s001.zip]

Archive with 1 entries (1 files):
- jcm-2782176-supplementary.pdf
